# Supplementary material for: Agro-Alimentary Potential of the Neglected and Underutilized Local Endemic Plants of Crete (Greece), Rif-Mediterranean Coast of Morocco and Tunisia: Perspectives and Challenges
Source: Plants (Basel). 2021 Aug 25;10(9):1770. doi: 10.3390/plants10091770 (PMC8469186; doi:10.3390/plants10091770)
Supplement: Supplementary file 1 [file plants-10-01770-s001.zip]

Archive with 3 entries (2 files):
- plants-1350393-supplementary/
- plants-1350393-supplementary/_Supplementary material S1 - agroalimentary.pdf
- plants-1350393-supplementary/_Supplementary material S2 - agroalimentary.pdf
